# Supplementary material for: Prediction of suitable distribution areas for Alismatis Rhizoma based on the MaxEnt model and study on quality-environment correlation
Source: Front Plant Sci. 2026 Jan 30;17:1723386. doi: 10.3389/fpls.2026.1723386 (PMC12901336; doi:10.3389/fpls.2026.1723386)
Supplement: Supplementary file 1 [file DataSheet1.xlsx]

## Sheet: Sheet1
Data 1 Table of Spearman correlation coefficients between morphological characteristics, active constituents, and soil factors
	single weight	length	diameter	powder color value L*	powder color value a*	powder color value b*	extractives	total triterpenoids	AD	AC	23-AAC	24-AAA	AB	23-AAB	11-DAB	pH	Organic matter	Total nitrogen	Total phosphorus	Total potassium	Alkali-hydrolyzable nitrogen	Available phosphorus	Available potassium	Available boron	Available copper	Available zinc	Available iron	Available manganese	effective molybdenum	Exchange ablecalcium	Exchangeable magnesium	Acid phosphatase	Neutral phosphatase	Catalase	Neutral protease	Polyphenol oxidase	Sucrase	Urease
single weight	1	.783**	.726**	0.209	-0.162	-0.141	-0.323	0.031	0.15	.543*	0.376	-0.176	-0.086	-0.295	-0.279	-0.131	0.022	-0.015	0.246	-0.284	-0.222	.663**	-0.114	-0.414	-0.528	-0.352	0	-.581*	-0.4	-0.081	-0.288	-0.011	0	-0.004	0.242	-0.158	-0.2	-0.015
length	.783**	1	0.508	0.284	-0.33	-0.297	0.02	0.055	-0.27	0.235	0.064	-0.042	0.015	-0.253	-0.152	-0.051	0.147	0.27	.543*	-0.301	-0.02	.755**	-0.213	-0.191	-0.42	-0.015	0.055	-.613*	-0.064	0.064	-0.169	0.029	-0.068	0.051	0.389	0.09	-0.029	0.037
diameter	.726**	0.508	1	0.16	-0.125	-0.143	-0.231	0.007	0.064	0.477	0.407	-0.248	-0.182	-0.424	-0.49	-0.251	0.055	-0.204	0.002	-0.125	-0.196	0.315	0.011	-0.358	-.701**	-0.38	-0.108	-0.415	-0.481	-0.266	-0.31	0.108	-0.156	-0.182	0.165	-0.354	-0.077	-0.095
powder color value L*	0.209	0.284	0.16	1	-.915**	-.912**	0.38	0.305	-0.38	-0.231	-0.332	0.27	0.358	0.187	0.341	-0.345	-0.424	-0.376	-0.253	-.705**	-0.284	0.119	-0.499	0.095	-0.521	-0.284	0.288	-0.002	-0.121	-0.424	-0.367	-0.112	-0.042	-0.433	-0.49	0.222	-.538*	-0.415
powder color value a*	-0.162	-0.33	-0.125	-.915**	1	.977**	-.559*	-0.425	0.53	0.304	0.409	-0.486	-0.427	-0.198	-0.398	0.367	0.312	0.18	0.132	.537*	0.167	-0.188	0.502	-0.018	0.444	0.055	-0.394	-0.004	-0.07	0.42	0.497	0.079	0.09	0.405	0.35	-0.216	0.444	0.436
powder color value b*	-0.141	-0.297	-0.143	-.912**	.977**	1	-0.486	-0.376	0.473	0.332	0.442	-0.393	-0.297	-0.064	-0.279	0.422	0.38	0.275	0.244	.547*	0.279	-0.092	0.371	-0.095	0.49	0.156	-0.314	-0.125	-0.051	0.437	0.503	0.147	0.143	0.459	0.38	-0.275	0.437	0.42
extractives	-0.323	0.02	-0.231	0.38	-.559*	-0.486	1	0.213	-.829**	-.613*	-0.512	0.363	0.433	0.323	0.499	0.141	0.226	0.248	0.314	-0.09	.578*	0.176	-.574*	-0.112	0.27	0.336	0.218	-0.09	0.49	0.196	0.165	0.125	0.011	0.226	0.059	-0.064	0.31	0.152
total triterpenoids	0.031	0.055	0.007	0.305	-0.425	-0.376	0.213	1	-0.231	-0.055	-0.156	.820**	.807**	.635*	.648*	0.004	-0.437	-0.138	-0.314	-0.187	-0.367	-0.009	-0.213	-0.081	-0.244	0.262	-0.081	-0.037	0.077	-0.354	-0.495	-0.367	-0.284	-0.059	-0.407	0.042	-0.477	-.582*
AD	0.15	-0.27	0.064	-0.38	0.53	0.473	-.829**	-0.231	1	.684**	.701**	-0.371	-0.433	-0.231	-0.473	0.119	-0.301	-0.42	-0.429	0.385	-0.402	-0.387	0.442	-0.121	-0.029	-0.266	-0.327	0.354	-0.521	-0.064	-0.055	-0.411	-0.284	-0.007	-0.248	0.244	-0.323	-0.253
AC	.543*	0.235	0.477	-0.231	0.304	0.332	-.613*	-0.055	.684**	1	.947**	-0.284	-0.244	-0.248	-0.459	0.084	-0.042	-0.182	-0.116	0.262	-0.231	0.009	0.222	-0.459	-0.244	-0.068	-0.279	-0.257	-.714**	-0.108	-0.147	-0.262	-0.323	0.042	0.042	0.042	-0.209	-0.24
23-AAC	0.376	0.064	0.407	-0.332	0.409	0.442	-0.512	-0.156	.701**	.947**	1	-0.354	-0.262	-0.204	-0.468	0.249	0.011	-0.244	-0.099	0.433	-0.059	-0.103	0.218	-0.486	-0.095	-0.059	-0.371	-0.152	-.688**	0.055	0.042	-0.253	-0.358	0.218	0.051	0.051	-0.099	-0.16
24-AAA	-0.176	-0.042	-0.248	0.27	-0.486	-0.393	0.363	.820**	-0.371	-0.284	-0.354	1	.829**	.727**	.789**	-0.174	-0.349	0.037	-0.099	-0.152	-0.178	0.026	-0.319	0.138	-0.134	0.371	0.363	0.011	0.288	-0.385	-.547*	-0.007	0.055	-0.187	-0.266	0.042	-0.477	-.547*
AB	-0.086	0.015	-0.182	0.358	-0.427	-0.297	0.433	.807**	-0.433	-0.244	-0.262	.829**	1	.921**	.912**	0.169	-0.213	0.029	-0.002	-0.262	0.007	0.165	-0.459	-0.02	-0.033	0.332	0.138	-0.187	0.222	-0.138	-0.222	-0.015	0.055	0.103	-0.305	-0.024	-0.407	-0.393
23-AAB	-0.295	-0.253	-0.424	0.187	-0.198	-0.064	0.323	.635*	-0.231	-0.248	-0.204	.727**	.921**	1	.908**	0.29	-0.222	0.002	-0.037	-0.138	0.095	-0.031	-0.42	0.077	0.196	0.376	0.156	-0.033	0.27	-0.068	-0.077	-0.007	0.125	0.16	-0.349	0.02	-0.389	-0.327
11-DAB	-0.279	-0.152	-0.49	0.341	-0.398	-0.279	0.499	.648*	-0.473	-0.459	-0.468	.789**	.912**	.908**	1	0.125	-0.178	0.112	0.02	-0.292	0.068	0.143	-0.481	0.081	0.178	0.275	0.24	-0.073	0.323	-0.029	-0.064	0.037	0.24	0.108	-0.341	-0.011	-0.31	-0.262
pH	-0.131	-0.051	-0.251	-0.345	0.367	0.422	0.141	0.004	0.119	0.084	0.249	-0.174	0.169	0.29	0.125	1	0.359	0.249	0.275	.559*	0.515	0.106	-0.015	-0.453	.653*	0.385	-.614*	0.077	0.209	.763**	.645*	-0.409	-0.449	.869**	-0.002	0.264	0.308	0.183
Organic matter	0.022	0.147	0.055	-0.424	0.312	0.38	0.226	-0.437	-0.301	-0.042	0.011	-0.349	-0.213	-0.222	-0.178	0.359	1	.820**	.644*	0.371	.771**	0.466	0.095	-0.429	.538*	0.376	-0.007	-0.358	0.31	.560*	0.495	0.442	0.182	0.411	.604*	-0.354	.785**	.648*
Total nitrogen	-0.015	0.27	-0.204	-0.376	0.18	0.275	0.248	-0.138	-0.42	-0.182	-0.244	0.037	0.029	0.002	0.112	0.249	.820**	1	.727**	0.231	.631*	.550*	-0.055	-0.231	.534*	.622*	0.213	-0.411	.552*	0.389	0.248	0.371	0.235	0.275	.565*	-0.248	.604*	0.464
Total phosphorus	0.246	.543*	0.002	-0.253	0.132	0.244	0.314	-0.314	-0.429	-0.116	-0.099	-0.099	-0.002	-0.037	0.02	0.275	.644*	.727**	1	0.095	.710**	.728**	-0.358	-0.169	0.305	0.327	0.248	-.635*	0.393	0.512	0.358	0.459	0.327	0.455	.741**	-0.235	.538*	.552*
Total potassium	-0.284	-0.301	-0.125	-.705**	.537*	.547*	-0.09	-0.187	0.385	0.262	0.433	-0.152	-0.262	-0.138	-0.292	.559*	0.371	0.231	0.095	1	0.367	-0.174	0.336	-0.437	0.516	0.354	-0.429	0.349	0.042	0.481	0.327	-0.27	-0.477	0.516	0.099	0.156	0.354	0.002
Alkali-hydrolyzable nitrogen	-0.222	-0.02	-0.196	-0.284	0.167	0.279	.578*	-0.367	-0.402	-0.231	-0.059	-0.178	0.007	0.095	0.068	0.515	.771**	.631*	.710**	0.367	1	0.293	-0.341	-0.332	.679**	0.499	0.13	-0.275	0.486	.574*	.556*	0.358	0.138	.552*	0.503	-0.257	.714**	.591*
Available phosphorus	.663**	.755**	0.315	0.119	-0.188	-0.092	0.176	-0.009	-0.387	0.009	-0.103	0.026	0.165	-0.031	0.143	0.106	0.466	.550*	.728**	-0.174	0.293	1	-0.374	-0.436	-0.075	-0.053	0.139	-.689**	0.066	0.348	0.112	0.266	0.255	0.308	0.392	-0.273	0.178	0.242
Available potassium	-0.114	-0.213	0.011	-0.499	0.502	0.371	-.574*	-0.213	0.442	0.222	0.218	-0.319	-0.459	-0.42	-0.481	-0.015	0.095	-0.055	-0.358	0.336	-0.341	-0.374	1	0.191	0.073	-0.059	-0.411	0.415	-0.112	0.099	0.029	-0.077	-0.125	-0.051	0.138	0.244	0.121	0.134
Available boron	-0.414	-0.191	-0.358	0.095	-0.018	-0.095	-0.112	-0.081	-0.121	-0.459	-0.486	0.138	-0.02	0.077	0.081	-0.453	-0.429	-0.231	-0.169	-0.437	-0.332	-0.436	0.191	1	-0.187	-0.051	0.358	0.262	0.288	-0.363	-0.2	0.301	0.398	-0.503	0.02	0.213	-0.222	0.015
Available copper	-0.528	-0.42	-.701**	-0.521	0.444	0.49	0.27	-0.244	-0.029	-0.244	-0.095	-0.134	-0.033	0.196	0.178	.653*	.538*	.534*	0.305	0.516	.679**	-0.075	0.073	-0.187	1	0.53	-0.156	0.178	0.516	.662**	.631*	-0.042	0.02	.618*	0.209	0.051	.600*	0.508
Available zinc	-0.352	-0.015	-0.38	-0.284	0.055	0.156	0.336	0.262	-0.266	-0.068	-0.059	0.371	0.332	0.376	0.275	0.385	0.376	.622*	0.327	0.354	0.499	-0.053	-0.059	-0.051	0.53	1	0.138	-0.068	.609*	0.077	-0.037	0.002	-0.196	0.182	0.262	0.134	0.262	0.037
Available iron	0	0.055	-0.108	0.288	-0.394	-0.314	0.218	-0.081	-0.327	-0.279	-0.371	0.363	0.138	0.156	0.24	-.614*	-0.007	0.213	0.248	-0.429	0.13	0.139	-0.411	0.358	-0.156	0.138	1	-0.226	0.314	-0.53	-0.503	.653*	.648*	-.587*	0.218	-0.266	-0.178	0.007
Available manganese	-.581*	-.613*	-0.415	-0.002	-0.004	-0.125	-0.09	-0.037	0.354	-0.257	-0.152	0.011	-0.187	-0.033	-0.073	0.077	-0.358	-0.411	-.635*	0.349	-0.275	-.689**	0.415	0.262	0.178	-0.068	-0.226	1	0.121	-0.033	-0.037	-0.455	-0.402	-0.13	-.552*	.587*	-0.244	-0.332
effective molybdenum	-0.4	-0.064	-0.481	-0.121	-0.07	-0.051	0.49	0.077	-0.521	-.714**	-.688**	0.288	0.222	0.27	0.323	0.209	0.31	.552*	0.393	0.042	0.486	0.066	-0.112	0.288	0.516	.609*	0.314	0.121	1	0.174	0.029	0.213	0.16	0.134	0.323	0.024	0.358	0.367
Exchange ablecalcium	-0.081	0.064	-0.266	-0.424	0.42	0.437	0.196	-0.354	-0.064	-0.108	0.055	-0.385	-0.138	-0.068	-0.029	.763**	.560*	0.389	0.512	0.481	.574*	0.348	0.099	-0.363	.662**	0.077	-0.53	-0.033	0.174	1	.868**	-0.108	-0.095	.903**	0.301	0.125	.609*	.543*
Exchangeable magnesium	-0.288	-0.169	-0.31	-0.367	0.497	0.503	0.165	-0.495	-0.055	-0.147	0.042	-.547*	-0.222	-0.077	-0.064	.645*	0.495	0.248	0.358	0.327	.556*	0.112	0.029	-0.2	.631*	-0.037	-0.503	-0.037	0.029	.868**	1	-0.007	0.02	.732**	0.16	-0.02	.640*	.574*
Acid phosphatase	-0.011	0.029	0.108	-0.112	0.079	0.147	0.125	-0.367	-0.411	-0.262	-0.253	-0.007	-0.015	-0.007	0.037	-0.409	0.442	0.371	0.459	-0.27	0.358	0.266	-0.077	0.301	-0.042	0.002	.653*	-0.455	0.213	-0.108	-0.007	1	.851**	-0.248	.578*	-.596*	0.288	0.473
Neutral phosphatase	0	-0.068	-0.156	-0.042	0.09	0.143	0.011	-0.284	-0.284	-0.323	-0.358	0.055	0.055	0.125	0.24	-0.449	0.182	0.235	0.327	-0.477	0.138	0.255	-0.125	0.398	0.02	-0.196	.648*	-0.402	0.16	-0.095	0.02	.851**	1	-0.226	0.402	-.543*	0.121	0.464
Catalase	-0.004	0.051	-0.182	-0.433	0.405	0.459	0.226	-0.059	-0.007	0.042	0.218	-0.187	0.103	0.16	0.108	.869**	0.411	0.275	0.455	0.516	.552*	0.308	-0.051	-0.503	.618*	0.182	-.587*	-0.13	0.134	.903**	.732**	-0.248	-0.226	1	0.244	0.046	0.486	0.398
Neutral protease	0.242	0.389	0.165	-0.49	0.35	0.38	0.059	-0.407	-0.248	0.042	0.051	-0.266	-0.305	-0.349	-0.341	-0.002	.604*	.565*	.741**	0.099	0.503	0.392	0.138	0.02	0.209	0.262	0.218	-.552*	0.323	0.301	0.16	.578*	0.402	0.244	1	-0.354	.662**	.754**
Polyphenol oxidase	-0.158	0.09	-0.354	0.222	-0.216	-0.275	-0.064	0.042	0.244	0.042	0.051	0.042	-0.024	0.02	-0.011	0.264	-0.354	-0.248	-0.235	0.156	-0.257	-0.273	0.244	0.213	0.051	0.134	-0.266	.587*	0.024	0.125	-0.02	-.596*	-.543*	0.046	-0.354	1	-0.385	-0.398
Sucrase	-0.2	-0.029	-0.077	-.538*	0.444	0.437	0.31	-0.477	-0.323	-0.209	-0.099	-0.477	-0.407	-0.389	-0.31	0.308	.785**	.604*	.538*	0.354	.714**	0.178	0.121	-0.222	.600*	0.262	-0.178	-0.244	0.358	.609*	.640*	0.288	0.121	0.486	.662**	-0.385	1	.837**
Urease	-0.015	0.037	-0.095	-0.415	0.436	0.42	0.152	-.582*	-0.253	-0.24	-0.16	-.547*	-0.393	-0.327	-0.262	0.183	.648*	0.464	.552*	0.002	.591*	0.242	0.134	0.015	0.508	0.037	0.007	-0.332	0.367	.543*	.574*	0.473	0.464	0.398	.754**	-0.398	.837**	1
