# Supplementary material for: Prediction of suitable distribution areas for Alismatis Rhizoma based on the MaxEnt model and study on quality-environment correlation
Source: Front Plant Sci. 2026 Jan 30;17:1723386. doi: 10.3389/fpls.2026.1723386 (PMC12901336; doi:10.3389/fpls.2026.1723386)
Supplement: Supplementary file 2 [file DataSheet2.xlsx]

## Sheet: Sheet1
Data 2 Table of Spearman correlation coefficients between morphological characteristics, active constituents, and environmental Factors
	single weight	length	diameter	powder color value L*	powder color value a*	powder color value b*	extractives	total triterpenoids	AD	AC	23-AAC	24-AAA	AB	23-AAB	11-DAB	Altitude	bio_1	bio_2	bio_3	bio_4	bio_5	bio_6	bio_7	bio_8	bio_9	bio_10	bio_11	bio_12	bio_13	bio_14	bio_15	bio_16	bio_17	bio_18	bio_19
single weight	1	.783**	.726**	0.209	-0.162	-0.141	-0.323	0.031	0.15	.543*	0.376	-0.176	-0.086	-0.295	-0.279	-.796**	0.042	.638*	.596*	-0.189	0.044	-0.06	0.002	-0.006	0.121	0.013	0.121	0.062	-0.09	0.041	-0.053	-0.042	0.026	-0.053	0.026
length	.783**	1	0.508	0.284	-0.33	-0.297	0.02	0.055	-0.27	0.235	0.064	-0.042	0.015	-0.253	-0.152	-.723**	0.02	.732**	.600*	-0.081	0.231	-0.099	0.11	-0.11	0.037	0.101	0.037	-0.068	-0.286	0.143	-0.196	-0.257	0.137	-0.282	0.137
diameter	.726**	0.508	1	0.16	-0.125	-0.143	-0.231	0.007	0.064	0.477	0.407	-0.248	-0.182	-0.424	-0.49	-.736**	0.235	.596*	.534*	-0.226	0.292	0.13	-0.064	0.2	0.266	0.315	0.266	0.218	-0.108	0.236	-0.125	-0.029	0.262	-0.046	0.262
powder color value L*	0.209	0.284	0.16	1	-.915**	-.912**	0.38	0.305	-0.38	-0.231	-0.332	0.27	0.358	0.187	0.341	-0.152	-0.231	0.415	0.187	0.262	0.175	-0.221	0.32	-0.169	-0.275	0.101	-0.275	-0.451	-.551*	-0.089	-0.204	-.578*	0.007	-.584*	0.007
powder color value a*	-0.162	-0.33	-0.125	-.915**	1	.977**	-.559*	-0.425	0.53	0.304	0.409	-0.486	-0.427	-0.198	-0.398	0.132	0.15	-0.495	-0.326	-0.145	-0.119	0.266	-0.362	0.244	0.185	-0.062	0.185	0.282	0.39	0.111	0.163	0.433	0.023	0.443	0.023
powder color value b*	-0.141	-0.297	-0.143	-.912**	.977**	1	-0.486	-0.376	0.473	0.332	0.442	-0.393	-0.297	-0.064	-0.279	0.2	0.059	-0.521	-0.367	-0.121	-0.222	0.199	-0.302	0.165	0.108	-0.154	0.108	0.213	0.374	0.013	0.134	0.411	-0.066	0.421	-0.066
extractives	-0.323	0.02	-0.231	0.38	-.559*	-0.486	1	0.213	-.829**	-.613*	-0.512	0.363	0.433	0.323	0.499	0.323	-0.116	0.143	0.042	0.081	-0.058	-0.214	0.304	-0.222	-0.147	-0.062	-0.147	-0.103	-0.07	-0.249	0.064	-0.108	-0.207	-0.101	-0.207
total triterpenoids	0.031	0.055	0.007	0.305	-0.425	-0.376	0.213	1	-0.231	-0.055	-0.156	.820**	.807**	.635*	.648*	-0.095	-0.288	0.354	0.301	0.081	-0.318	-0.479	0.459	-0.521	-0.235	-0.434	-0.235	0.037	0.214	-0.41	0.24	0.116	-0.377	0.108	-0.377
AD	0.15	-0.27	0.064	-0.38	0.53	0.473	-.829**	-0.231	1	.684**	.701**	-0.371	-0.433	-0.231	-0.473	-0.125	-0.068	-0.305	-0.222	0.121	-0.182	-0.035	-0.044	0.022	-0.02	-0.148	-0.02	0.134	0.289	0.004	0.27	0.319	-0.051	0.33	-0.051
AC	.543*	0.235	0.477	-0.231	0.304	0.332	-.613*	-0.055	.684**	1	.947**	-0.284	-0.244	-0.248	-0.459	-0.345	0.099	0.064	0.121	-0.187	-0.067	0.02	-0.04	0.088	0.191	-0.029	0.191	0.297	0.319	0.105	0.112	0.393	0.073	0.374	0.073
23-AAC	0.376	0.064	0.407	-0.332	0.409	0.442	-0.512	-0.156	.701**	.947**	1	-0.354	-0.262	-0.204	-0.468	-0.235	0.051	-0.103	-0.051	-0.103	-0.155	0.009	-0.018	0.081	0.138	-0.07	0.138	0.288	0.363	0.038	0.191	0.442	0	0.436	0
24-AAA	-0.176	-0.042	-0.248	0.27	-0.486	-0.393	0.363	.820**	-0.371	-0.284	-0.354	1	.829**	.727**	.789**	0.178	-0.257	0.077	0.073	0.064	-0.33	-0.333	0.311	-0.447	-0.24	-0.355	-0.24	-0.121	0.02	-0.334	-0.086	-0.086	-0.284	-0.088	-0.284
AB	-0.086	0.015	-0.182	0.358	-0.427	-0.297	0.433	.807**	-0.433	-0.244	-0.262	.829**	1	.921**	.912**	0.156	-0.53	0.073	-0.051	0.266	-0.516	-0.501	0.467	-.579*	-0.49	-.555*	-0.49	-0.363	-0.086	-.595*	0.015	-0.2	-0.531	-0.192	-0.531
23-AAB	-0.295	-0.253	-0.424	0.187	-0.198	-0.064	0.323	.635*	-0.231	-0.248	-0.204	.727**	.921**	1	.908**	0.402	-.635*	-0.275	-0.393	0.411	-.621*	-0.51	0.465	-.598*	-.609*	-.632*	-.609*	-0.446	-0.051	-.655*	0.037	-0.178	-.599*	-0.156	-.599*
11-DAB	-0.279	-0.152	-0.49	0.341	-0.398	-0.279	0.499	.648*	-0.473	-0.459	-0.468	.789**	.912**	.908**	1	0.411	-0.503	-0.09	-0.147	0.231	-0.52	-0.402	0.322	-0.475	-0.473	-.548*	-0.473	-0.446	-0.132	-.584*	0.015	-0.24	-.535*	-0.227	-.535*
Altitude	-.796**	-.723**	-.736**	-0.152	0.132	0.2	0.323	-0.095	-0.125	-0.345	-0.235	0.178	0.156	0.402	0.411	1	-0.108	-.701**	-.631*	0.073	-0.179	0.053	-0.04	0.029	-0.138	-0.108	-0.138	-0.147	0.093	-0.16	-0.02	0.064	-0.134	0.068	-0.134
bio_1	0.042	0.02	0.235	-0.231	0.15	0.059	-0.116	-0.288	-0.068	0.099	0.051	-0.257	-0.53	-.635*	-0.503	-0.108	1	-0.015	0.262	-.877**	.655*	.870**	-.789**	.865**	.982**	.795**	.982**	.754**	0.295	.844**	-0.367	0.398	.811**	0.37	.811**
bio_2	.638*	.732**	.596*	0.415	-0.495	-0.521	0.143	0.354	-0.305	0.064	-0.103	0.077	0.073	-0.275	-0.09	-.701**	-0.015	1	.903**	-0.073	0.177	-0.26	0.245	-0.189	0.024	-0.007	0.024	0.051	-0.134	-0.042	0.222	-0.103	-0.046	-0.13	-0.046
bio_3	.596*	.600*	.534*	0.187	-0.326	-0.367	0.042	0.301	-0.222	0.121	-0.051	0.073	-0.051	-0.393	-0.147	-.631*	0.262	.903**	1	-0.424	0.144	-0.011	-0.075	0.064	0.341	0.044	0.341	0.31	0.099	0.076	0.248	0.16	0.037	0.13	0.037
bio_4	-0.189	-0.081	-0.226	0.262	-0.145	-0.121	0.081	0.081	0.121	-0.187	-0.103	0.064	0.266	0.411	0.231	0.073	-.877**	-0.073	-0.424	1	-0.33	-.755**	.789**	-.761**	-.938**	-0.491	-.938**	-.710**	-0.394	-.572*	0.24	-0.495	-0.529	-0.465	-0.529
bio_5	0.044	0.231	0.292	0.175	-0.119	-0.222	-0.058	-0.318	-0.182	-0.067	-0.155	-0.33	-0.516	-.621*	-0.52	-0.179	.655*	0.177	0.144	-0.33	1	.636*	-0.425	.625*	.536*	.936**	.536*	0.271	-0.278	.898**	-.536*	-0.184	.915**	-0.219	.915**
bio_6	-0.06	-0.099	0.13	-0.221	0.266	0.199	-0.214	-0.479	-0.035	0.02	0.009	-0.333	-0.501	-0.51	-0.402	0.053	.870**	-0.26	-0.011	-.755**	.636*	1	-.948**	.976**	.834**	.811**	.834**	0.402	-0.046	.851**	-.603*	0.075	.835**	0.054	.835**
bio_7	0.002	0.11	-0.064	0.32	-0.362	-0.302	0.304	0.459	-0.044	-0.04	-0.018	0.311	0.467	0.465	0.322	-0.04	-.789**	0.245	-0.075	.789**	-0.425	-.948**	1	-.934**	-.798**	-.609*	-.798**	-0.351	0.001	-.698**	0.472	-0.121	-.657*	-0.105	-.657*
bio_8	-0.006	-0.11	0.2	-0.169	0.244	0.165	-0.222	-0.521	0.022	0.088	0.081	-0.447	-.579*	-.598*	-0.475	0.029	.865**	-0.189	0.064	-.761**	.625*	.976**	-.934**	1	.845**	.798**	.845**	0.416	-0.02	.814**	-0.482	0.121	.794**	0.099	.794**
bio_9	0.121	0.037	0.266	-0.275	0.185	0.108	-0.147	-0.235	-0.02	0.191	0.138	-0.24	-0.49	-.609*	-0.473	-0.138	.982**	0.024	0.341	-.938**	.536*	.834**	-.798**	.845**	1	.689**	1.000**	.793**	0.385	.760**	-0.27	0.495	.714**	0.467	.714**
bio_10	0.013	0.101	0.315	0.101	-0.062	-0.154	-0.062	-0.434	-0.148	-0.029	-0.07	-0.355	-.555*	-.632*	-.548*	-0.108	.795**	-0.007	0.044	-0.491	.936**	.811**	-.609*	.798**	.689**	1	.689**	0.357	-0.212	.944**	-.643*	-0.108	.967**	-0.136	.967**
bio_11	0.121	0.037	0.266	-0.275	0.185	0.108	-0.147	-0.235	-0.02	0.191	0.138	-0.24	-0.49	-.609*	-0.473	-0.138	.982**	0.024	0.341	-.938**	.536*	.834**	-.798**	.845**	1.000**	.689**	1	.793**	0.385	.760**	-0.27	0.495	.714**	0.467	.714**
bio_12	0.062	-0.068	0.218	-0.451	0.282	0.213	-0.103	0.037	0.134	0.297	0.288	-0.121	-0.363	-0.446	-0.446	-0.147	.754**	0.051	0.31	-.710**	0.271	0.402	-0.351	0.416	.793**	0.357	.793**	1	.808**	0.443	0.174	.855**	0.377	.839**	0.377
bio_13	-0.09	-0.286	-0.108	-.551*	0.39	0.374	-0.07	0.214	0.289	0.319	0.363	0.02	-0.086	-0.051	-0.132	0.093	0.295	-0.134	0.099	-0.394	-0.278	-0.046	0.001	-0.02	0.385	-0.212	0.385	.808**	1	-0.099	.562*	.980**	-0.178	.983**	-0.178
bio_14	0.041	0.143	0.236	-0.089	0.111	0.013	-0.249	-0.41	0.004	0.105	0.038	-0.334	-.595*	-.655*	-.584*	-0.16	.844**	-0.042	0.076	-.572*	.898**	.851**	-.698**	.814**	.760**	.944**	.760**	0.443	-0.099	1	-.613*	0.011	.989**	-0.021	.989**
bio_15	-0.053	-0.196	-0.125	-0.204	0.163	0.134	0.064	0.24	0.27	0.112	0.191	-0.086	0.015	0.037	0.015	-0.02	-0.367	0.222	0.248	0.24	-.536*	-.603*	0.472	-0.482	-0.27	-.643*	-0.27	0.174	.562*	-.613*	1	.538*	-.687**	.555*	-.687**
bio_16	-0.042	-0.257	-0.029	-.578*	0.433	0.411	-0.108	0.116	0.319	0.393	0.442	-0.086	-0.2	-0.178	-0.24	0.064	0.398	-0.103	0.16	-0.495	-0.184	0.075	-0.121	0.121	0.495	-0.108	0.495	.855**	.980**	0.011	.538*	1	-0.077	.998**	-0.077
bio_17	0.026	0.137	0.262	0.007	0.023	-0.066	-0.207	-0.377	-0.051	0.073	0	-0.284	-0.531	-.599*	-.535*	-0.134	.811**	-0.046	0.037	-0.529	.915**	.835**	-.657*	.794**	.714**	.967**	.714**	0.377	-0.178	.989**	-.687**	-0.077	1	-0.11	1.000**
bio_18	-0.053	-0.282	-0.046	-.584*	0.443	0.421	-0.101	0.108	0.33	0.374	0.436	-0.088	-0.192	-0.156	-0.227	0.068	0.37	-0.13	0.13	-0.465	-0.219	0.054	-0.105	0.099	0.467	-0.136	0.467	.839**	.983**	-0.021	.555*	.998**	-0.11	1	-0.11
bio_19	0.026	0.137	0.262	0.007	0.023	-0.066	-0.207	-0.377	-0.051	0.073	0	-0.284	-0.531	-.599*	-.535*	-0.134	.811**	-0.046	0.037	-0.529	.915**	.835**	-.657*	.794**	.714**	.967**	.714**	0.377	-0.178	.989**	-.687**	-0.077	1.000**	-0.11	1
